# Supplementary material for: Retention of Prey Genetic Material by the Kleptoplastidic Ciliate Strombidium cf. basimorphum
Source: Front Microbiol. 2021 Jul 28;12:694508. doi: 10.3389/fmicb.2021.694508 (PMC8355899; doi:10.3389/fmicb.2021.694508)
Supplement: Supplementary file 2 [file Table_1.xlsx]

## Sheet: Sheet2
target_id	KO	Subject_annotation
Tamp_15166	K07374	hypothetical protein; K07374 tubulin alpha
Tamp_06397	K07375	hypothetical protein; K07375 tubulin beta
Tamp_41323	K08770	ubiquitin C; K08770 ubiquitin C
Tamp_30285	K07374	Tubulin alpha chain; K07374 tubulin alpha
Tamp_01587	K03234	elongation factor EF-2; K03234 elongation factor 2
Tamp_28045	K07374	tubulin alpha chain; K07374 tubulin alpha
Tamp_05745	K04079	hypothetical protein; K04079 molecular chaperone HtpG
Tamp_03822	K02705	LOW QUALITY PROTEIN: uncharacterized protein LOC111205509; K02705 photosystem II CP43 chlorophyll apoprotein
Tamp_07951	K02133	F-type H+-transporting ATPase subunit beta; K02133 F-type H+-transporting ATPase subunit beta [EC:7.1.2.2]
Tamp_14828	K07374	tubulin alpha chain; K07374 tubulin alpha
Tamp_07308	K03283	Heat Shock Protein 70, HSP70; K03283 heat shock 70kDa protein 1/2/6/8
Tamp_09649	K01601	rbcL; ribulose bisphosphate carboxylase, large chain; K01601 ribulose-bisphosphate carboxylase large chain [EC:4.1.1.39]
Tamp_01224	K02689	psaA; photosystem I P700 chlorophyll a apoprotein A1; K02689 photosystem I P700 chlorophyll a apoprotein A1
Tamp_06660	K07375	hypothetical protein; K07375 tubulin beta
Tamp_06295	K05692	actin-3; K05692 actin beta/gamma 1
Tamp_00234	K03046	[pt] DNA-directed RNA polymerase subunit; K03046 DNA-directed RNA polymerase subunit beta' [EC:2.7.7.6]
Tamp_53177	K11655	hypothetical protein; K11655 bromodomain adjacent to zinc finger domain protein 1A
Tamp_20059	K07374	hypothetical protein; K07374 tubulin alpha
Tamp_04261	K02519	translation initiation factor IF-2; K02519 translation initiation factor IF-2
Tamp_37983	K02942	hypothetical protein; K02942 large subunit ribosomal protein LP1
Tamp_00496	K02886	LSU ribosomal protein L2P; K02886 large subunit ribosomal protein L2
Tamp_22134	K07374	hypothetical protein; K07374 tubulin alpha
Tamp_05937	K10418	hypothetical protein; K10418 dynein light chain LC8-type
Tamp_09104	K09498	CCT6; cytosolic chaperonin protein, zeta subunit; K09498 T-complex protein 1 subunit zeta
Tamp_11244	K02986	SSU ribosomal protein S4P; K02986 small subunit ribosomal protein S4
Tamp_39788	K11253	histone H3; K11253 histone H3
Tamp_25722	K02183	hypothetical protein; K02183 calmodulin
Tamp_04232	K03231	sEF1A-1; translation elongation factor 1-alpha; K03231 elongation factor 1-alpha
Tamp_14716	K01610	phosphoenolpyruvate carboxykinase; K01610 phosphoenolpyruvate carboxykinase (ATP) [EC:4.1.1.49]
Tamp_05855	K22503	aspartyl-tRNA synthetase; K22503 aspartyl-tRNA synthetase [EC:6.1.1.12]
Tamp_12133	K02863	[pt] 50S ribosomal protein L1; K02863 large subunit ribosomal protein L1
Tamp_00688	K02358	translation elongation factor 1A (EF-1A/EF-Tu); K02358 elongation factor Tu
Tamp_17705	K22016	hypothetical protein; K22016 mucin-3/17
Tamp_28983	K00933	hypothetical protein; K00933 creatine kinase [EC:2.7.3.2]
Tamp_25042	K07374	tubulin alpha chain; K07374 tubulin alpha
Tamp_26406	K08770	ubiquitin; K08770 ubiquitin C
Tamp_25924	K07944	hypothetical protein; K07944 ADP-ribosylation factor-like protein 3
Tamp_09631	K02720	PsbV; cytochrome c550, PsbV; K02720 photosystem II cytochrome c550
Tamp_06323	K02210	MCM7; minichromosome maintenance protein 7; K02210 DNA replication licensing factor MCM7 [EC:3.6.4.12]
Tamp_27703	K07375	hypothetical protein; K07375 tubulin beta
Tamp_23965	K02977	ubiquitin-superoxide dismutase fusion protein; K02977 small subunit ribosomal protein S27Ae
Tamp_01399	K04986	symbB.v1.2.000803.t1; -; K04986 polycystin 2
Tamp_27934	K02635	cytochrome b-like; K02635 cytochrome b6
Tamp_15215	K02694	psaF; photosystem I subunit III; K02694 photosystem I subunit III
Tamp_04124	K01251	hypothetical protein; K01251 adenosylhomocysteinase [EC:3.3.1.1]
Tamp_00347	K12856	hypothetical protein; K12856 pre-mRNA-processing factor 8
Tamp_06060	K02108	atpI; ATP synthase CFO A chain subunit IV; K02108 F-type H+-transporting ATPase subunit a
Tamp_30146	K11329	two component transcriptional regulator, winged helix family; K11329 two-component system, OmpR family, response regulator RpaB
Tamp_06281	K02112	[pt] F-type H+-transporting ATPase subunit beta; K02112 F-type H+/Na+-transporting ATPase subunit beta [EC:7.1.2.2 7.2.2.1]
Tamp_37298	K13924	PAS domain S-box; K13924 two-component system, chemotaxis family, CheB/CheR fusion protein [EC:2.1.1.80 3.1.1.61]
Tamp_14723	K21480	pbsA; heme oxygenase; K21480 heme oxygenase (biliverdin-producing, ferredoxin) [EC:1.14.15.20]
Tamp_03045	K06130	hypothetical protein; K06130 lysophospholipase II [EC:3.1.1.5]
Tamp_03670	K23025	hypothetical protein; K23025 H+-translocating diphosphatase [EC:7.1.3.1]
Tamp_13333	K18066	hypothetical protein; K18066 tRNA wybutosine-synthesizing protein 5 [EC:1.14.11.42]
Tamp_16905	K19032	putative 30S ribosomal protein PSRP-3; K19032 30S ribosomal protein 3
Tamp_12925	K04043	Chaperone protein dnaK; K04043 molecular chaperone DnaK
Tamp_13332	K11841	hypothetical protein; K11841 ubiquitin carboxyl-terminal hydrolase 10 [EC:3.4.19.12]
Tamp_28845	K00933	hypothetical protein; K00933 creatine kinase [EC:2.7.3.2]
Tamp_54441	K02144	hypothetical protein; K02144 V-type H+-transporting ATPase subunit H
Tamp_30965	K13172	SRRM2; serine/arginine repetitive matrix 2; K13172 serine/arginine repetitive matrix protein 2
Tamp_38468	K10569	neil3; endonuclease 8-like 3 isoform X1; K10569 endonuclease VIII-like 3
Tamp_40638	K02698	photosystem I reaction center subunit PsaK; K02698 photosystem I subunit X
Tamp_24385	K03070	protein translocase subunit secA; K03070 preprotein translocase subunit SecA
Tamp_02426	K09490	HSP70er; heat shock protein 70, ER luminal; K09490 heat shock 70kDa protein 5
Tamp_08401	K08342	hypothetical protein; K08342 cysteine protease ATG4 [EC:3.4.22.-]
Tamp_37810	K09467	hypothetical protein; K09467 zinc-finger protein CreA/MIG
Tamp_10604	K04508	hypothetical protein; K04508 transducin (beta)-like 1
Tamp_11967	K03798	ftsH2_1; ATP-dependent zinc metalloprotease FtsH 2; K03798 cell division protease FtsH [EC:3.4.24.-]
Tamp_15075	K22016	proteophosphoglycan 5; K22016 mucin-3/17
Tamp_25354	K05768	gelsolin; K05768 gelsolin
Tamp_19862	K03283	heat shock protein 70 (HSP70); K03283 heat shock 70kDa protein 1/2/6/8
Tamp_06552	K02145	hypothetical protein; K02145 V-type H+-transporting ATPase subunit A [EC:7.1.2.2]
Tamp_41108	K04794	hypothetical protein ; K04794 peptidyl-tRNA hydrolase, PTH2 family [EC:3.1.1.29]
Tamp_14152	K16531	hypothetical protein; K16531 Bardet-Biedl syndrome 4 protein
Tamp_20884	K10808	hypothetical protein; K10808 ribonucleoside-diphosphate reductase subunit M2 [EC:1.17.4.1]
Tamp_22993	K10418	hypothetical protein; K10418 dynein light chain LC8-type
Tamp_13363	K00811	hypothetical protein; K00811 aspartate aminotransferase, chloroplastic [EC:2.6.1.1]
Tamp_10074	K09490	HSP70er; heat shock protein 70, ER luminal; K09490 heat shock 70kDa protein 5
Tamp_28781	K11904	Rhs element Vgr family protein; K11904 type VI secretion system secreted protein VgrG
Tamp_02554	K23025	hypothetical protein; K23025 H+-translocating diphosphatase [EC:7.1.3.1]
Tamp_01025	K22016	proteophosphoglycan 5; K22016 mucin-3/17
Tamp_02097	K00789	hypothetical protein; K00789 S-adenosylmethionine synthetase [EC:2.5.1.6]
Tamp_21132	K02703	psbA; photosystem II D1 core protein; K02703 photosystem II P680 reaction center D1 protein [EC:1.10.3.9]
Tamp_22109	K17298	MUC13; mucin-13 isoform X1; K17298 mucin-13
Tamp_64367	K10798	poly [ADP-ribose] polymerase 4-like; K10798 poly [ADP-ribose] polymerase [EC:2.4.2.30]
Tamp_56681	K15125	fhaB; Filamentous hemagglutinin/adhesin; K15125 filamentous hemagglutinin
Tamp_20692	K03070	secA; Protein translocase subunit SecA; K03070 preprotein translocase subunit SecA
Tamp_11410	K02183	hypothetical protein; K02183 calmodulin
Tamp_13005	K04077	groEL; molecular chaperone GroEL; K04077 chaperonin GroEL
Tamp_01538	K00281	hypothetical protein; K00281 glycine dehydrogenase [EC:1.4.4.2]
Tamp_60529	K02195	cytochrome c assembly protein; K02195 heme exporter protein C
Tamp_02844	K05850	hypothetical protein; K05850 Ca2+ transporting ATPase, plasma membrane [EC:3.6.3.8]
Tamp_19355	K22016	proteophosphoglycan 5; K22016 mucin-3/17
Tamp_15706	K03283	heat shock protein 70; K03283 heat shock 70kDa protein 1/2/6/8
Tamp_00515	K21449	hypothetical protein; K21449 trimeric autotransporter adhesin
Tamp_00079	K10408	hypothetical protein; K10408 dynein heavy chain, axonemal
Tamp_66700	K11728	BPTF; bromodomain PHD finger transcription factor; K11728 nucleosome-remodeling factor subunit BPTF
Tamp_35270	K02968	SSU ribosomal protein S20p; K02968 small subunit ribosomal protein S20
Tamp_00133	K10408	hypothetical protein; K10408 dynein heavy chain, axonemal
Tamp_14315	K06630	hypothetical protein; K06630 14-3-3 protein epsilon
Tamp_08409	K22016	proteophosphoglycan 5; K22016 mucin-3/17
Tamp_00546	K04854	hypothetical protein; K04854 voltage-dependent calcium channel T type alpha-1G
Tamp_13297	K02704	predicted protein; K02704 photosystem II CP47 chlorophyll apoprotein
Tamp_20864	K02998	hypothetical protein; K02998 small subunit ribosomal protein SAe
Tamp_12999	K14564	pre-mRNA splicing, snoRNA binding protein, NOP5/NOP56 related; K14564 nucleolar protein 56
Tamp_33784	K05377	cpeB; phycoerythrin beta subunit; K05377 phycoerythrin beta chain
Tamp_12254	K07936	hypothetical protein; K07936 GTP-binding nuclear protein Ran
Tamp_21576	K10408	hypothetical protein; K10408 dynein heavy chain, axonemal
Tamp_00072	K10408	hypothetical protein; K10408 dynein heavy chain, axonemal
Tamp_56547	K04677	mothers against decapentaplegic homolog 6-like; K04677 mothers against decapentaplegic homolog 6
Tamp_10542	K15335	hypothetical protein; K15335 tRNA (cytosine34-C5)-methyltransferase [EC:2.1.1.203]
Tamp_00245	K10408	hypothetical protein; K10408 dynein heavy chain, axonemal
Tamp_02388	K13525	CDC48; CDC48-like protein; K13525 transitional endoplasmic reticulum ATPase
Tamp_08601	K10397	dynein regulatory complex protein 9; K10397 kinesin family member 6/9
Tamp_04836	K00525	ribonucleoside-diphosphate reductase subunit alpha; K00525 ribonucleoside-diphosphate reductase alpha chain [EC:1.17.4.1]
Tamp_14140	K22016	proteophosphoglycan 5; K22016 mucin-3/17
Tamp_00090	K22016	proteophosphoglycan 5; K22016 mucin-3/17
Tamp_00805	K06236	collagen alpha-1(I) chain-like; K06236 collagen, type I, alpha
Tamp_22142	K05882	Aldo/keto reductase; K05882 aryl-alcohol dehydrogenase (NADP+) [EC:1.1.1.91]
Tamp_12321	K13172	Srrm2; serine/arginine repetitive matrix protein 2 isoform X1; K13172 serine/arginine repetitive matrix protein 2
Tamp_64764	K12881	THO complex subunit 4D-like isoform X1; K12881 THO complex subunit 4
Tamp_58329	K14207	hypothetical protein ; K14207 solute carrier family 38 (sodium-coupled neutral amino acid transporter), member 2
Tamp_07537	K12614	hypothetical protein; K12614 ATP-dependent RNA helicase DDX6/DHH1 [EC:3.6.4.13]
Tamp_00798	K13116	hypothetical protein; K13116 ATP-dependent RNA helicase DDX41 [EC:3.6.4.13]
Tamp_14846	K02183	symbB.v1.2.015036.t1; -; K02183 calmodulin
Tamp_28800	K00605	gcvT; Aminomethyltransferase T.; K00605 aminomethyltransferase [EC:2.1.2.10]
Tamp_26753	K02634	cytochrome f; K02634 apocytochrome f
Tamp_00420	K20478	hypothetical protein; K20478 golgin subfamily B member 1
Tamp_02480	K03283	heat shock protein 70; K03283 heat shock 70kDa protein 1/2/6/8
Tamp_15590	K11086	hypothetical protein; K11086 small nuclear ribonucleoprotein B and B'
Tamp_43874	K05747	hypothetical protein; K05747 Wiskott-Aldrich syndrome protein
Tamp_03220	K06236	collagen alpha-1(I) chain-like; K06236 collagen, type I, alpha
Tamp_02786	K12392	AP12B2; Adaptor protein complex 1/2 subunit beta 2; K12392 AP-1 complex subunit beta-1
Tamp_07170	K01057	hypothetical protein; K01057 6-phosphogluconolactonase [EC:3.1.1.31]
Tamp_35524	K02969	RPS20e; small subunit ribosomal protein S20e, cytoplasmic; K02969 small subunit ribosomal protein S20e
Tamp_07984	K13171	serine/arginine repetitive matrix protein 1-like isoform X1; K13171 serine/arginine repetitive matrix protein 1
Tamp_68756	K07763	LOW QUALITY PROTEIN: matrix metalloproteinase-14-like; K07763 matrix metalloproteinase-14 (membrane-inserted) [EC:3.4.24.80]
Tamp_02104	K00140	methylmalonate-semialdehyde dehydrogenase; K00140 malonate-semialdehyde dehydrogenase (acetylating) / methylmalonate-semialdehyde dehydrogenase [EC:1.2.1.18 1.2.1.27]
Tamp_03583	K17086	hypothetical protein; K17086 transmembrane 9 superfamily member 2/4
Tamp_02700	K00323	hypothetical protein; K00323 H+-translocating NAD(P) transhydrogenase [EC:1.6.1.2 7.1.1.1]
Tamp_04652	K11407	hypothetical protein; K11407 histone deacetylase 6 [EC:3.5.1.98]
Tamp_28114	K11253	histone H3; K11253 histone H3
Tamp_04527	K13525	CDC48; CDC48-like protein; K13525 transitional endoplasmic reticulum ATPase
Tamp_30907	K19475	WIPF2; WAS/WASL interacting protein family member 2; K19475 WAS/WASL-interacting protein
Tamp_06752	K15102	MC family transporter: phosphate; K15102 solute carrier family 25 (mitochondrial phosphate transporter), member 3
Tamp_24407	K20002	hypothetical protein; K20002 SNARE-associated protein Snapin
Tamp_41933	K10955	MUC2; mucin 2, oligomeric mucus/gel-forming; K10955 mucin-2
Tamp_02332	K17686	hypothetical protein; K17686 Cu+-exporting ATPase [EC:3.6.3.54]
Tamp_22904	K02962	RPS17e; small subunit ribosomal protein S17e, cytoplasmic; K02962 small subunit ribosomal protein S17e
Tamp_00063	K10408	hypothetical protein; K10408 dynein heavy chain, axonemal
Tamp_28740	K07399	ResB protein required for cytochrome c biosynthesis; K07399 cytochrome c biogenesis protein
Tamp_01204	K03235	hypothetical protein; K03235 elongation factor 3
Tamp_05700	K02927	ubiquitin-60S ribosomal protein L40; K02927 large subunit ribosomal protein L40e
Tamp_01784	K03235	hypothetical protein; K03235 elongation factor 3
Tamp_49261	K13100	hypothetical protein; K13100 pre-mRNA-splicing factor CWC22
Tamp_19562	K22016	proteophosphoglycan 5; K22016 mucin-3/17
Tamp_32114	K22016	proteophosphoglycan 5; K22016 mucin-3/17
Tamp_21409	K01652	acetolactate synthase, large subunit; K01652 acetolactate synthase I/II/III large subunit [EC:2.2.1.6]
Tamp_65561	K13292	prolipoprotein diacylglyceryl transferase; K13292 phosphatidylglycerol---prolipoprotein diacylglyceryl transferase [EC:2.5.1.145]
Tamp_20795	K15223	upstream activation factor subunit spp27; K15223 upstream activation factor subunit UAF30
Tamp_23321	K13171	SRRM1; serine and arginine repetitive matrix 1; K13171 serine/arginine repetitive matrix protein 1
Tamp_24403	K02184	formin-like protein 20; K02184 formin 2
Tamp_10664	K18646	hypothetical protein; K18646 acidic leucine-rich nuclear phosphoprotein 32 family member A/C/D
Tamp_42906	K09186	histone-lysine N-methyltransferase trithorax; K09186 histone-lysine N-methyltransferase MLL1 [EC:2.1.1.43]
Tamp_10943	K09490	molecular chaperone DnaK; K09490 heat shock 70kDa protein 5
Tamp_08783	K10408	hypothetical protein; K10408 dynein heavy chain, axonemal
Tamp_00686	K14290	Exportin1; Exportin-1; K14290 exportin-1
Tamp_14175	K16628	collagen alpha-1(II) chain-like; K16628 collagen, type VII, alpha
Tamp_29560	K08907	Lhcr7; light-harvesting Chl a protein 7; K08907 light-harvesting complex I chlorophyll a/b binding protein 1
Tamp_27373	K22016	proteophosphoglycan 5; K22016 mucin-3/17
Tamp_57449	K02699	[pt] photosystem I subunit XI; K02699 photosystem I subunit XI
Tamp_25930	K00021	Hydroxymethylglutaryl-coenzyme A reductase; K00021 hydroxymethylglutaryl-CoA reductase (NADPH) [EC:1.1.1.34]
Tamp_64034	K18461	WAS protein family homolog 1-like; K18461 WAS protein family homolog 1
Tamp_26143	K13098	caz; cabeza, isoform B; K13098 RNA-binding protein FUS
Tamp_00836	K01873	predicted protein; K01873 valyl-tRNA synthetase [EC:6.1.1.9]
Tamp_05020	K06185	hypothetical protein; K06185 ATP-binding cassette, subfamily F, member 2
Tamp_01394	K18626	hypothetical protein; K18626 trichohyalin
Tamp_09943	K16911	hypothetical protein; K16911 ATP-dependent RNA helicase DDX21 [EC:3.6.4.13]
Tamp_06798	K00031	isocitrate dehydrogenase; K00031 isocitrate dehydrogenase [EC:1.1.1.42]
Tamp_46860	K02519	translation initiation factor IF-2; K02519 translation initiation factor IF-2
Tamp_27519	K02899	50S ribosomal protein L27; K02899 large subunit ribosomal protein L27
Tamp_44268	K04429	taok2; serine/threonine-protein kinase TAO2-like; K04429 thousand and one amino acid protein kinase [EC:2.7.11.1]
Tamp_44479	K17892	ftrC; ferredoxin-thioredoxin reductase catalytic chain; K17892 ferredoxin-thioredoxin reductase catalytic chain [EC:1.8.7.2]
Tamp_13336	K15171	transcription elongation factor SPT4-like protein; K15171 transcription elongation factor SPT4
Tamp_57425	K02113	F0F1 ATP synthase subunit delta; K02113 F-type H+-transporting ATPase subunit delta
Tamp_29325	K19607	rpgr; X-linked retinitis pigmentosa GTPase regulator; K19607 X-linked retinitis pigmentosa GTPase regulator
Tamp_23505	K02634	uncharacterized protein LOC111284174; K02634 apocytochrome f
Tamp_30377	K02927	Ubiquitin/60s ribosomal protein L40 fusion protein; K02927 large subunit ribosomal protein L40e
Tamp_71351	K02707	psbE; photosystem II PsbE protein; K02707 photosystem II cytochrome b559 subunit alpha
Tamp_17271	K15423	hypothetical protein; K15423 serine/threonine-protein phosphatase 4 catalytic subunit [EC:3.1.3.16]
Tamp_19089	K05522	DNA glycosylase; K05522 endonuclease VIII [EC:3.2.2.- 4.2.99.18]
Tamp_32489	K04529	APBB1; amyloid beta A4 precursor protein-binding family B member 1; K04529 amyloid beta A4 precursor protein-binding family B member 1
Tamp_46193	K11728	BPTF; bromodomain PHD finger transcription factor; K11728 nucleosome-remodeling factor subunit BPTF
Tamp_32434	K05747	hypothetical protein; K05747 Wiskott-Aldrich syndrome protein
Tamp_54516	K10206	hypothetical protein; K10206 LL-diaminopimelate aminotransferase [EC:2.6.1.83]
Tamp_00211	K10408	hypothetical protein; K10408 dynein heavy chain, axonemal
Tamp_10723	K09967	protein containing Domain of unknown function DUF1989; K09967 uncharacterized protein
Tamp_37282	K01303	putative Prolyl oligopeptidase family protein; K01303 acylaminoacyl-peptidase [EC:3.4.19.1]
Tamp_37473	K03609	septum site-determining protein MinD; K03609 septum site-determining protein MinD
Tamp_40161	K11654	hypothetical protein ; K11654 SWI/SNF-related matrix-associated actin-dependent regulator of chromatin subfamily A member 5 [EC:3.6.4.-]
Tamp_06858	K15498	hypothetical protein; K15498 serine/threonine-protein phosphatase 6 catalytic subunit [EC:3.1.3.16]
Tamp_23692	K08850	hypothetical protein; K08850 aurora kinase, other [EC:2.7.11.1]
Tamp_29933	K09250	cold shock domain-containing protein 3-like; K09250 cellular nucleic acid-binding protein
Tamp_60351	K09319	EN1; LOW QUALITY PROTEIN: homeobox protein engrailed-1; K09319 homeobox protein engrailed
Tamp_06644	K21776	hypothetical protein; K21776 protein lin-54
Tamp_04019	K10750	hypothetical protein; K10750 chromatin assembly factor 1 subunit A
Tamp_05401	K06269	hypothetical protein; K06269 serine/threonine-protein phosphatase PP1 catalytic subunit [EC:3.1.3.16]
Tamp_50132	K01434	hydrolase; K01434 penicillin amidase [EC:3.5.1.11]
Tamp_02201	K03283	heat shock protein 70; K03283 heat shock 70kDa protein 1/2/6/8
Tamp_61279	K11728	BPTF; nucleosome-remodeling factor subunit BPTF; K11728 nucleosome-remodeling factor subunit BPTF
Tamp_67870	K02111	atpA; ATP synthase alpha chain, thylakoid ATPase, plastid protein; K02111 F-type H+/Na+-transporting ATPase subunit alpha [EC:7.1.2.2 7.2.2.1]
Tamp_11191	K16911	hypothetical protein; K16911 ATP-dependent RNA helicase DDX21 [EC:3.6.4.13]
Tamp_20763	K00889	phosphatidylinositol 4-phosphate 5-kinase 7 isoform X1; K00889 1-phosphatidylinositol-4-phosphate 5-kinase [EC:2.7.1.68]
Tamp_12341	K00162	hypothetical protein; K00162 pyruvate dehydrogenase E1 component beta subunit [EC:1.2.4.1]
Tamp_05267	K13172	SRRM2; serine/arginine repetitive matrix 2; K13172 serine/arginine repetitive matrix protein 2
Tamp_27624	K04452	Ddit3; DNA damage-inducible transcript 3 protein; K04452 DNA damage-inducible transcript 3
Tamp_11361	K14565	hypothetical protein; K14565 nucleolar protein 58
Tamp_03405	K01528	hypothetical protein; K01528 dynamin GTPase [EC:3.6.5.5]
Tamp_46576	K20638	ARHGAP17; Rho GTPase activating protein 17; K20638 Rho GTPase-activating protein 17
Tamp_24077	K02977	ubiquitin-40S ribosomal protein S27a; K02977 small subunit ribosomal protein S27Ae
Tamp_00557	K18443	hypothetical protein; K18443 golgi-specific brefeldin A-resistance guanine nucleotide exchange factor 1
Tamp_02099	K07374	tubulin alpha chain; K07374 tubulin alpha
Tamp_11380	K08332	hypothetical protein; K08332 vacuolar protein 8
Tamp_00075	K10408	hypothetical protein; K10408 dynein heavy chain, axonemal
Tamp_11061	K04460	serine/threonine-protein phosphatase 5; K04460 serine/threonine-protein phosphatase 5 [EC:3.1.3.16]
Tamp_05439	K00615	hypothetical protein; K00615 transketolase [EC:2.2.1.1]
Tamp_00312	K10408	hypothetical protein; K10408 dynein heavy chain, axonemal
Tamp_10165	K00600	hypothetical protein; K00600 glycine hydroxymethyltransferase [EC:2.1.2.1]
Tamp_02545	K16628	collagen alpha-1(I) chain-like; K16628 collagen, type VII, alpha
Tamp_56734	K11238	BNI1; formin BNI1; K11238 cytokinesis protein
Tamp_04314	K13095	LOW QUALITY PROTEIN: branchpoint-bridging protein; K13095 splicing factor 1
Tamp_16650	K08794	hypothetical protein; K08794 calcium/calmodulin-dependent protein kinase I [EC:2.7.11.17]
Tamp_23101	K18625	SHROOM4; protein Shroom4; K18625 protein Shroom
Tamp_02479	K22016	proteophosphoglycan ppg4; K22016 mucin-3/17
Tamp_14651	K06067	hypothetical protein; K06067 histone deacetylase 1/2 [EC:3.5.1.98]
Tamp_30456	K05740	hypothetical protein; K05740 diaphanous 1
Tamp_15811	K11904	Rhs element Vgr family protein; K11904 type VI secretion system secreted protein VgrG
Tamp_17680	K01148	hypothetical protein; K01148 poly(A)-specific ribonuclease [EC:3.1.13.4]
Tamp_00104	K10408	hypothetical protein; K10408 dynein heavy chain, axonemal
Tamp_15551	K03691	hypothetical protein; K03691 peptide-O-fucosyltransferase [EC:2.4.1.221]
Tamp_02240	K03265	peptide chain release factor eRF subunit 1; K03265 peptide chain release factor subunit 1
Tamp_05497	K14787	hypothetical protein; K14787 multiple RNA-binding domain-containing protein 1
Tamp_21828	K16353	hypothetical protein; K16353 protein sidekick
Tamp_56977	K00851	thermoresistant gluconokinase family protein; K00851 gluconokinase [EC:2.7.1.12]
Tamp_41672	K05747	hypothetical protein; K05747 Wiskott-Aldrich syndrome protein
Tamp_03871	K12813	pre-mRNA-splicing factor ATP-dependent RNA helicase DEAH1-like; K12813 pre-mRNA-splicing factor ATP-dependent RNA helicase DHX16 [EC:3.6.4.13]
Tamp_12577	K00548	hypothetical protein; K00548 5-methyltetrahydrofolate--homocysteine methyltransferase [EC:2.1.1.13]
Tamp_04050	K01426	amiE; acylamide amidohydrolase; K01426 amidase [EC:3.5.1.4]
Tamp_08935	K17498	protein IWS1 homolog; K17498 transcription factor SPN1
Tamp_33830	K21703	putative transcriptional regulator, LysR family; K21703 LysR family transcriptional regulator, low CO2-responsive transcriptional regulator
Tamp_00391	K22016	proteophosphoglycan 5; K22016 mucin-3/17
Tamp_09831	K12829	splicing factor 3B subunit 2; K12829 splicing factor 3B subunit 2
Tamp_14631	K09565	hypothetical protein ; K09565 peptidyl-prolyl isomerase F (cyclophilin D) [EC:5.2.1.8]
Tamp_23685	K03135	hypothetical protein; K03135 transcription initiation factor TFIID subunit 11
Tamp_15502	K01255	leucyl aminopeptidase; K01255 leucyl aminopeptidase [EC:3.4.11.1]
Tamp_00053	K10408	hypothetical protein; K10408 dynein heavy chain, axonemal
Tamp_03286	K03002	hypothetical protein; K03002 DNA-directed RNA polymerase I subunit RPA2 [EC:2.7.7.6]
Tamp_04330	K02542	MCM6; MCM6 DNA replication licensing minichromosome maintenance protein 6; K02542 DNA replication licensing factor MCM6 [EC:3.6.4.12]
Tamp_22986	K19332	hypothetical protein; K19332 Meckel syndrome type 1 protein
Tamp_24427	K08770	ubiquitin; K08770 ubiquitin C
Tamp_06867	K09487	hypothetical protein; K09487 heat shock protein 90kDa beta
Tamp_04779	K20478	viral A-type inclusion protein; K20478 golgin subfamily B member 1
Tamp_02423	K22016	proteophosphoglycan 5; K22016 mucin-3/17
Tamp_05274	K06269	hypothetical protein; K06269 serine/threonine-protein phosphatase PP1 catalytic subunit [EC:3.1.3.16]
Tamp_07758	K19754	hypothetical protein; K19754 dynein regulatry complex protein 1
Tamp_19331	K13172	SRRM2; serine/arginine repetitive matrix protein 2; K13172 serine/arginine repetitive matrix protein 2
Tamp_17367	K15730	hypothetical protein; K15730 cytosolic prostaglandin-E synthase [EC:5.3.99.3]
Tamp_22271	K10955	mucin-2-like; K10955 mucin-2
Tamp_51253	K14565	Protein involved in pre-rRNA processing, 18S rRNA synthesis, and snoRNA synthesis; K14565 nucleolar protein 58
Tamp_14122	K00851	thermoresistant gluconokinase family protein; K00851 gluconokinase [EC:2.7.1.12]
Tamp_16992	K06236	collagen alpha-1(I) chain-like; K06236 collagen, type I, alpha
Tamp_06182	K19332	hypothetical protein; K19332 Meckel syndrome type 1 protein
Tamp_10913	K12567	TTN; titin isoform X7; K12567 titin [EC:2.7.11.1]
Tamp_01673	K12856	pre-mRNA-processing factor 8; K12856 pre-mRNA-processing factor 8
Tamp_08097	K11411	hypothetical protein; K11411 NAD-dependent deacetylase sirtuin 1 [EC:3.5.1.-]
Tamp_36209	K03609	septum site-determining protein MinD; K03609 septum site-determining protein MinD
Tamp_66007	K07399	C-type cytochrome biogenesis protein Ccs1; K07399 cytochrome c biogenesis protein
Tamp_47601	K09288	CCDC6; LOW QUALITY PROTEIN: coiled-coil domain-containing protein 6; K09288 coiled-coil domain-containing protein 6
Tamp_21701	K06688	hypothetical protein; K06688 ubiquitin-conjugating enzyme E2 C [EC:2.3.2.23]
Tamp_00344	K22016	proteophosphoglycan 5; K22016 mucin-3/17
Tamp_11816	K04650	AGAP004734-PA; K04650 nuclear receptor co-repressor 1
Tamp_18429	K08917	LHC48; putative plastid light harvesting protein isoform 48; K08917 light-harvesting complex II chlorophyll a/b binding protein 6
